# Supplementary material for: Chemical, Pharmacological and Computerized Molecular Analysis of Stem’s Extracts of Bauhinia scandens L. Provide Insights into the Management of Diarrheal and Microbial Infections
Source: Nutrients. 2022 Jan 9;14(2):265. doi: 10.3390/nu14020265 (PMC8778859; doi:10.3390/nu14020265)
Supplement: Supplementary file 1 [file nutrients-14-00265-s001.zip]

Archive with 1 entries (1 files):
- nutrients-1520213-supplementary.pdf
